# Supplementary material for: Learning an Intermittent Control Strategy for Postural Balancing Using an EMG-Based Human-Computer Interface
Source: PLoS One. 2013 May 22;8(5):e62956. doi: 10.1371/journal.pone.0062956 (PMC3661733; doi:10.1371/journal.pone.0062956)
Supplement: Text S1 — Determining active torques from iEMGs. Text S1 details how we determined the active torques as constant gain multiples of the iEMG signals from each subject, prior to the balancing task. (TEX) [file pone.0062956.s001.tex]

\documentclass[11pt]{article}


\begin{document}

%\gdef\thesection{Appendix \Alph{section}}
%\section{Determining active torques from iEMGs}

\begin{flushleft}
{\bf\large S1. Determining active torques from iEMGs}
\end{flushleft}

The active torque $T_a$ actuating the pendulum was modeled as
\[
T_a=T_{\rm TA}-T_{\rm MG}.
\]
Furthermore, we implemented $T_{\rm TA}$ and $T_{\rm MG}$ that were proportional to iEMGs of TA ($\alpha_{\rm TA}$) and MG ($\alpha_{\rm MG}$), respectively. Hence, 
\begin{equation}
T_a= \kappa_{\rm TA}\alpha_{\rm TA}-\kappa_{\rm MG}\alpha_{\rm MG}
\label{eq:Ta_kappa}
\end{equation}
The coefficients $\kappa_{\rm TA}$ and $\kappa_{\rm MG}$ were determined individually for each subject prior to the balancing task, where we made use of the fact that $\alpha_{\rm TA}$ and $\alpha_{\rm MG}$ became almost zero, respectively, when subjects modulated the ankle joint angle to tilt their body forward and backward during standing. Let $T_a(\phi,\dot\phi)$ be the active torque determined by the muscles of subjects and applied to the virtual pendulum when the tilt angle of subjects was $\phi$ and the corresponding angular velocity was $\dot\phi$. Specifically, let $\phi_f$ and $\dot\phi_f$ be the tilt angle and the angular velocity of subjects when subjects tilted forward, by which $\alpha_{\rm TA}$ became (almost) zero and, at that time, $\alpha_{\rm MG}=\alpha_{\rm MG}^{\rm max}$. Similarly, let $\phi_b$ and $\dot\phi_b$ be the tilt angle and the angular velocity of subjects when subjects tilted backward, by which $\alpha_{\rm MG}$ became (almost) zero and, at that time, $\alpha_{\rm TA}=\alpha_{\rm TA}^{\rm max}$. Then, using Eq. \ref{eq:Ta_kappa}, we have the following equations for the unknown parameters  $\kappa_{\rm TA}$ and $\kappa_{\rm MG}$.
\begin{eqnarray*}
T_a(\phi_f,\dot\phi_f) &=& -\kappa_{\rm MG}\alpha_{\rm MG}^{\rm max} \\
T_a(\phi_b,\dot\phi_b) &=& \kappa_{\rm TA}\alpha_{\rm TA}^{\rm max}
\label{eq:simul_eq}
\end{eqnarray*}
Denoting $T_a(\phi_f,\dot\phi_f)=-T_{\rm MG}^{\rm max}$ and  $T_a(\phi_b,\dot\phi_b)=T_{\rm TA}^{\rm max}$, we have
\begin{eqnarray}
\kappa_{\rm MG} &=& T_{\rm MG}^{\rm max}/\alpha_{\rm MG}^{\rm max}
\label{eq:kappa_MG} \\
\kappa_{\rm TA} &=& T_{\rm TA}^{\rm max}/\alpha_{\rm TA}^{\rm max}
\label{eq:kappa_TA}
\end{eqnarray}

$T_{\rm MG}^{\rm max}$ and the corresponding $\alpha_{\rm MG}^{\rm max}$, and $T_{\rm TA}^{\rm max}$ and the corresponding $\alpha_{\rm TA}^{\rm max}$ were determined by a sequence of pre-trial experiments, in which subjects were instructed to perform periodic voluntary body sway with a small amplitude. Subjects were asked to keep upright posture as in the balancing trial, during which ${\rm CoP}_{\rm AP}$ motion of subjects and a sinusoidally moving desired (target) location of ${\rm CoP}_{\rm AP}$, referred to as $\overline{\rm CoP}_{\rm AP}$, were displayed as two horizontal bars on the oscilloscope. $\overline{\rm CoP}_{\rm AP}$ oscillated sinusoidally around a given baseline position with a frequency of 0.4 Hz and an amplitude of 30 mm. Subjects were intsructed to keep track of $\overline{\rm CoP}_{\rm AP}$, i.e., they were asked to perform postural sway so that their own ${\rm CoP}_{\rm AP}$ moved closely with $\overline{\rm CoP}_{\rm AP}$ as much as possible. 

To determine $\kappa_{\rm MG}$ using Eq. \ref{eq:kappa_MG}, the baseline position of $\overline{\rm CoP}_{\rm AP}$ was varied systematically and optimized so that $\alpha_{\rm MG}$ exhibited periodic bursting synchronously with the sinusoidal sway, by which MG muscle was activated at every anterior peak of $\overline{\rm CoP}_{\rm AP}$, and inactivated at every posterior peak of $\overline{\rm CoP}_{\rm AP}$. Moreover, $\alpha_{\rm TA}$ was almost zero when ${\rm CoP}_{\rm AP}$ and thus $\alpha_{\rm MG}$ attained their maximum values. After such an optimal tracking sway was established, we detected the $i$-th anterior peak value of ${\rm CoP}_{\rm AP}^{i}$ and the corresponding MG activation $\alpha_{\rm MG}^{i}$ to determine $\alpha_{\rm MG}^{\rm max}$, where $i=1,\cdots,5$ (i.e., five sinusoidal cycles). In the same way, to determine $\kappa_{\rm TA}$ using Eq. \ref{eq:kappa_TA}, we detected the $i$-th posterior peak value of ${\rm CoP}_{\rm AP}^{i}$ and the corresponding TA activation $\alpha_{\rm TA}^{i}$ ($i=1,\cdots,5$) to determine $\alpha_{\rm TA}^{\rm max}$. In this way, we considered average values of $\alpha_{\rm MG}^{i}$ and $\alpha_{\rm TA}^{i}$, respectively, as $\alpha_{\rm MG}^{\rm max}$ and $\alpha_{\rm TA}^{\rm max}$. 

For the $i$-th anterior peak value of ${\rm CoP}_{\rm AP}^{i}$ and $\alpha_{\rm MG}^{i}$, we obtained the corresponding active torque $T_{\rm MG}^{i}$ so that we could use Eq. \ref{eq:kappa_MG}. Since we aimed at generating $T_{\rm MG}$ and $T_{\rm TA}$ that could be used to control the virtual inverted pendulum formulated by  
\[  
I \ddot \theta = mgh\theta-K\theta-B\dot\theta+T_{\rm TA}-T_{\rm MG}, 
\]
we associated $T_{a}(\phi,\dot\phi)$ with the tilt angle $\phi$ and the corresponding angular velocity $\dot\phi$ of subjects by identifying $(\phi,\dot\phi)$ of subjects with $(\theta,\dot\theta)$ of the pendulum. Then, for $\alpha_{\rm TA}=0$, thus for $T_{\rm TA}=0$, we had 
\[
T_{\rm MG}^{i}=mgh\phi_{f}^{i}-K\phi_{f}^{i}-B\dot\phi_{f}^{i}-I\ddot\phi_{f}^{i}.
\]
where $\phi_{f}^{i}$ was the tilt angle of subjects at the $i$-th anterior peak, which was estimated from the ${\rm CoP}_{\rm AP}^{i}$ using the relationship between CoP and center of mass of the body pendulum \cite{Morasso1999759}. Similarly, $T_{\rm TA}^{i}$ at the $i$-th posterior peak was determined as
\[
T_{\rm TA}^{i}=-mgh\phi_{b}^{i}+K\phi_{b}^{i}+B\dot\phi_{b}^{i}+I\ddot\phi_{b}^{i}.
\]

Finally, based on Eqs. \ref{eq:kappa_MG} and \ref{eq:kappa_TA}, we estimated $\kappa_{\rm MG}$ and $\kappa_{\rm TA}$ as  
\begin{eqnarray}
	\kappa_{\rm MG} &=& {\rm mean}\left[T_{\rm MG}^{i}/\alpha_{\rm MG}^{i}\right] C_{\rm MG} \\
	\kappa_{\rm TA} &=& {\rm mean}\left[T_{\rm TA}^{i}/\alpha_{\rm TA}^{i}\right] C_{\rm TA}
\end{eqnarray}
where $C_{\rm MG}$ and $C_{\rm TA}$ were the subject-wise normalization factors, defined, respectively, as $0.1/{\rm mean}\left[\phi_{f}^{i}\right]$ and $0.1/{\rm mean}\left[\phi_{b}^{i}\right]$. These normalization factors were introduced to have a better correspondence between the range of motion of the pendulum [-0.1,0.1] rad and that of subjects $[\phi_b,\phi_f]$ during tracking sway in the pre-trial experiments. Moreover, maximum amplitudes of $T_{\rm TA}$ and  $T_{\rm MG}$ were almost balanced by  this normalization.   

\begin{thebibliography}{10}

\bibitem{Morasso1999759}
P.G. Morasso, G.~Spada, and R.~Capra.
\newblock Computing the com from the cop in postural sway movements.
\newblock {\em Human Movement Science}, 18(6):759--767, 1999.

\end{thebibliography}

\end{document}
